# Supplementary material for: Analyzing the farmers’ pro-environmental behavior intention and their rural tourism livelihood in tourist village where its ecological environment is polluted
Source: PLoS One. 2021 Mar 11;16(3):e0247407. doi: 10.1371/journal.pone.0247407 (PMC7951871; doi:10.1371/journal.pone.0247407)
Supplement: S1 Table — (XLS) [file pone.0247407.s002.xls]

## Sheet: Sheet1
code	aec1	aec2	aec3	aec4	AEC-1		val1	val2	val3	Val-1		aer1	aer2	aer3	aer4	AER-1		epn1	epn2	epn3	epn4	EPN-1		exp1	exp2	exp3	exp4	Exp-1		ipb1	ipb2	ipb3	ipb4	ipb5	IPB-1
101001	3	3	3	3	3		4	4	5	4.33333		5	5	5	3	4.5		5	5	5	5	5		4	4	4	4	4		4	5	3	5	5	4.5
101002	4	4	4	3	3.75		4	5	4	4.33333		5	1	5	5	4		5	5	5	5	5		5	5	5	4	4.75		3	5	3	5	5	4.5
101003	4	4	4	3	3.75		5	5	4	4.66667		5	5	5	3	4.5		5	5	5	5	5		5	5	5	4	4.75		4	5	5	5	5	5
101004	4	4	4	4	4		3	3	4	3.33333		5	5	5	3	4.5		5	5	5	5	5		5	4	5	4	4.5		4	5	4	5	5	4.75
101005	4	4	4	3	3.75		4	3	4	3.66667		5	5	5	2	4.25		5	5	5	5	5		5	5	5	4	4.75		5	5	4	5	5	4.75
101006	4	4	4	4	4		5	3	4	4		5	5	5	3	4.5		5	5	5	5	5		5	5	5	4	4.75		5	5	3	5	5	4.5
101007	3	3	3	2	2.75		1	2	4	2.33333		4	5	5	2	4		5	5	5	5	5		5	5	5	4	4.75		5	5	4	5	5	4.75
101008	3	2	3	3	2.75		1	4	4	3		5	5	5	3	4.5		5	5	5	5	5		5	5	5	4	4.75		5	5	4	5	5	4.75
101009	3	3	3	4	3.25		4	3	4	3.66667		4	5	5	3	4.25		5	5	5	5	5		4	4	5	4	4.25		2	5	1	5	5	4
101010	3	3	4	3	3.25		4	4	4	4		4	5	5	2	4		5	5	5	5	5		5	4	4	4	4.25		3	5	5	5	5	5
101011	3	3	3	3	3		5	3	4	4		4	5	5	2	4		5	5	5	5	5		4	4	4	4	4		4	4	3	5	5	4.25
101012	2	3	3	3	2.75		4	4	4	4		4	5	5	2	4		5	5	5	5	5		5	5	5	4	4.75		3	5	4	5	5	4.75
101013	2	3	3	3	2.75		4	4	5	4.33333		4	5	5	3	4.25		5	5	5	5	5		5	5	5	3	4.5		4	5	3	5	5	4.5
101014	3	3	4	4	3.5		4	4	4	4		5	5	5	3	4.5		5	5	5	4	4.75		4	4	4	4	4		2	4	2	4	4	3.5
101015	3	3	3	3	3		4	3	5	4		4	5	5	2	4		4	4	4	4	4		5	4	4	3	4		4	4	1	5	5	3.75
101016	3	3	3	3	3		4	4	5	4.33333		5	5	5	4	4.75		5	5	5	5	5		5	5	5	3	4.5		3	5	2	5	5	4.25
101017	3	3	3	3	3		4	4	4	4		5	5	5	2	4.25		5	5	5	5	5		4	4	4	4	4		3	5	3	5	5	4.5
101018	3	3	4	3	3.25		5	4	4	4.33333		4	5	5	2	4		5	5	5	5	5		4	4	4	3	3.75		4	5	5	5	5	5
101019	3	3	3	3	3		4	3	4	3.66667		5	5	5	2	4.25		5	5	5	5	5		4	4	4	4	4		4	5	4	5	5	4.75
101020	3	3	3	3	3		5	4	5	4.66667		5	5	5	2	4.25		5	5	5	5	5		5	5	5	3	4.5		4	5	4	5	5	4.75
101021	3	3	4	4	3.5		4	4	4	4		4	5	5	2	4		5	5	5	5	5		4	4	4	4	4		5	5	2	5	5	4.25
101022	3	3	4	4	3.5		5	4	5	4.66667		5	5	5	2	4.25		5	5	5	5	5		5	5	5	4	4.75		2	5	3	5	5	4.5
101023	3	2	3	3	2.75		4	3	4	3.66667		5	5	5	2	4.25		5	5	5	5	5		5	5	5	4	4.75		2	5	5	5	5	5
101024	4	4	4	4	4		4	4	5	4.33333		5	5	5	2	4.25		5	5	5	5	5		5	4	4	4	4.25		4	5	5	5	5	5
101025	3	4	4	4	3.75		4	3	4	3.66667		5	5	5	2	4.25		5	5	5	5	5		4	4	4	4	4		2	5	2	5	5	4.25
102014	1	2	0	1	1		4	3	4	3.66667		1	3	2	4	2.5		5	5	4	3	4.25		3	3	3	2	2.75		4	4	5	3	4	4
103004	4	3	4	3	3.5		5	5	1	3.66667		4	3	3	3	3.25		2	3	2	4	2.75		3	3	4	4	3.5		4	3	3	3	3	3
103005	1	3	3	3	2.5		5	4	5	4.66667		5	5	5	2	4.25		5	5	5	5	5		4	3	3	4	3.5		4	5	4	5	5	4.75
103006	2	3	3	3	2.75		4	4	4	4		4	5	5	2	4		4	4	5	4	4.25		5	5	5	4	4.75		3	4	4	5	5	4.5
103007	2	1	3	2	2		4	4	4	4		3	5	4	4	4		5	4	4	5	4.5		4	3	4	3	3.5		3	4	2	4	3	3.25
103008	3	4	4	4	3.75		4	4	5	4.33333		2	4	3	2	2.75		2	4	4	2	3		4	3	3	2	3		2	3	3	3	3	3
103009	3	2	3	3	2.75		4	3	4	3.66667		5	5	5	2	4.25		4	4	4	4	4		5	5	5	4	4.75		2	5	5	5	5	5
103010	4	4	4	4	4		4	4	5	4.33333		5	5	5	2	4.25		5	4	5	4	4.5		5	4	4	4	4.25		4	5	4	5	5	4.75
103011	3	2	2	2	2.25		5	4	2	3.66667		3	5	5	5	4.5		5	4	4	5	4.5		3	4	3	2	3		3	5	4	4	4	4.25
103012	3	2	2	1	2		3	3	4	3.33333		2	4	4	4	3.5		5	5	5	5	5		4	3	4	4	3.75		4	4	5	4	3	4
103013	2	2	2	2	2		5	4	4	4.33333		2	5	5	4	4		4	4	4	5	4.25		4	3	4	3	3.5		4	5	3	5	5	4.5
103014	2	3	2	2	2.25		2	2	3	2.33333		3	4	4	4	3.75		4	4	4	3	3.75		3	3	3	3	3		4	4	3	3	4	3.5
103015	4	4	3	3	3.5		4	4	4	4		5	5	5	4	4.75		5	5	5	5	5		5	4	4	3	4		4	5	3	5	5	4.5
103016	2	2	2	2	2		3	4	4	3.66667		2	4	3	3	3		5	5	5	4	4.75		3	3	3	3	3		3	3	2	3	3	2.75
103017	3	4	4	4	3.75		4	3	5	4		3	3	3	2	2.75		2	4	4	2	3		3	3	3	3	3		2	3	3	3	3	3
103018	2	2	1	2	1.75		4	3	2	3		2	5	4	4	3.75		4	4	3	4	3.75		3	3	3	2	2.75		4	4	3	5	5	4.25
103019	3	4	4	4	3.75		4	4	5	4.33333		2	4	3	2	2.75		2	4	4	2	3		4	3	3	2	3		2	3	3	3	3	3
104011	3	2	3	1	2.25		3	3	3	3		4	3	3	3	3.25		4	4	4	4	4		3	3	3	3	3		2	3	3	3	3	3
104012	3	3	3	1	2.5		3	3	3	3		3	4	3	3	3.25		5	5	5	4	4.75		3	3	3	3	3		2	3	3	3	3	3
104013	3	3	3	1	2.5		3	3	3	3		3	3	3	3	3		5	5	5	4	4.75		4	4	3	3	3.5		3	3	3	3	4	3.25
104014	3	3	3	1	2.5		4	4	4	4		3	4	3	3	3.25		4	4	4	4	4		4	4	4	3	3.75		3	3	3	3	3	3
104015	3	3	3	1	2.5		4	3	4	3.66667		3	4	4	3	3.5		4	4	4	4	4		4	4	4	3	3.75		2	2	2	2	4	2.5
104016	3	3	3	1	2.5		4	3	4	3.66667		3	3	3	3	3		4	4	4	4	4		4	4	4	3	3.75		2	3	3	3	4	3.25
104017	3	3	3	1	2.5		4	2	3	3		4	4	2	2	3		4	4	4	4	4		4	4	4	3	3.75		2	3	3	3	4	3.25
104018	3	3	2	2	2.5		4	4	4	4		3	4	4	3	3.5		5	5	5	5	5		4	4	4	2	3.5		2	3	3	3	4	3.25
104019	3	3	3	2	2.75		4	4	4	4		3	4	4	3	3.5		5	5	5	5	5		4	4	4	3	3.75		2	2	2	2	4	2.5
104020	3	3	3	1	2.5		4	4	4	4		3	4	4	3	3.5		5	5	5	4	4.75		4	4	4	3	3.75		2	2	2	2	3	2.25
104021	3	3	3	1	2.5		4	4	4	4		3	4	4	2	3.25		5	5	5	5	5		4	4	4	3	3.75		3	3	3	3	3	3
104022	3	3	3	2	2.75		4	4	4	4		3	3	3	3	3		4	4	4	4	4		4	4	4	3	3.75		2	3	3	3	4	3.25
104023	3	3	3	1	2.5		4	4	4	4		3	3	3	3	3		4	4	4	4	4		4	4	4	3	3.75		3	3	3	3	3	3
104024	3	3	3	1	2.5		4	3	4	3.66667		3	4	4	3	3.5		4	4	4	4	4		4	4	4	3	3.75		3	3	3	3	4	3.25
104025	3	1	3	1	2		4	4	4	4		4	3	3	3	3.25		5	5	5	4	4.75		3	4	4	3	3.5		4	4	4	4	4	4
106003	2	2	1	2	1.75		3	3	3	3		3	4	4	2	3.25		3	3	3	3	3		4	3	4	3	3.5		2	3	2	3	3	2.75
106004	2	2	2	2	2		2	2	3	2.33333		4	3	3	3	3.25		4	4	4	3	3.75		4	3	3	3	3.25		2	3	3	4	3	3.25
106005	3	3	3	2	2.75		3	3	2	2.66667		4	3	3	2	3		3	3	3	2	2.75		2	2	2	3	2.25		2	2	2	2	2	2
106006	3	2	2	2	2.25		3	3	3	3		4	4	4	3	3.75		3	3	3	2	2.75		2	2	2	3	2.25		2	2	2	2	2	2
106007	2	3	3	3	2.75		3	4	4	3.66667		4	3	3	3	3.25		4	4	4	4	4		3	3	3	4	3.25		1	2	1	3	2	2
106008	2	3	2	2	2.25		4	3	4	3.66667		3	4	3	2	3		4	4	4	5	4.25		4	3	3	4	3.5		1	2	2	3	3	2.5
106009	2	3	3	3	2.75		4	4	4	4		5	1	1	2	2.25		4	4	5	3	4		4	3	3	3	3.25		2	3	1	4	4	3
106010	4	4	3	3	3.5		4	5	5	4.66667		4	5	5	3	4.25		5	5	5	5	5		5	5	5	5	5		4	4	4	4	4	4
106011	3	3	3	3	3		2	2	2	2		4	3	3	2	3		3	3	3	2	2.75		2	2	2	3	2.25		2	2	2	2	2	2
106012	3	3	3	3	3		2	2	2	2		4	4	3	3	3.5		3	3	3	3	3		3	3	3	3	3		2	2	2	3	2	2.25
106013	3	3	2	2	2.5		2	2	2	2		4	3	3	3	3.25		3	3	3	3	3		2	2	2	3	2.25		2	2	2	3	3	2.5
106014	3	3	3	3	3		2	2	2	2		4	4	4	3	3.75		3	3	3	2	2.75		2	2	2	3	2.25		2	2	2	2	2	2
106015	2	2	2	3	2.25		3	4	4	3.66667		4	4	4	3	3.75		3	3	3	3	3		3	2	3	3	2.75		2	3	2	4	4	3.25
106016	2	1	3	2	2		4	4	4	4		4	4	4	3	3.75		5	4	4	4	4.25		5	5	5	4	4.75		2	3	3	4	4	3.5
106017	2	2	2	2	2		4	4	4	4		2	4	4	3	3.25		4	4	4	4	4		4	4	4	4	4		2	4	2	4	3	3.25
106018	2	2	2	2	2		4	4	4	4		3	4	4	3	3.5		3	3	3	3	3		4	4	4	3	3.75		3	3	2	3	3	2.75
106019	3	3	3	2	2.75		3	4	4	3.66667		4	2	2	1	2.25		4	4	4	3	3.75		4	4	4	3	3.75		2	3	1	3	3	2.5
106020	2	2	2	2	2		3	3	3	3		4	4	4	3	3.75		3	3	3	3	3		3	3	3	3	3		2	2	2	3	3	2.5
106022	2	2	2	2	2		3	3	3	3		3	4	4	3	3.5		4	4	4	3	3.75		3	3	3	2	2.75		2	3	2	2	2	2.25
106023	3	2	2	2	2.25		2	2	2	2		4	3	3	3	3.25		3	3	3	3	3		2	2	2	3	2.25		2	2	2	3	2	2.25
106024	3	2	3	3	2.75		4	4	5	4.33333		4	4	5	5	4.5		5	5	5	5	5		4	4	4	4	4		5	5	5	5	5	5
106025	2	2	3	2	2.25		3	3	3	3		4	4	3	3	3.5		3	3	3	3	3		3	3	2	2	2.5		2	2	2	3	3	2.5
106026	2	2	2	2	2		2	2	2	2		4	4	4	3	3.75		3	3	3	3	3		2	2	2	2	2		2	3	2	3	3	2.75
107013	1	1	1	1	1		3	3	4	3.33333		3	4	4	4	3.75		4	4	4	4	4		4	4	4	3	3.75		2	3	2	4	4	3.25
108001	2	4	3	0	2.25		5	5	4	4.66667		2	5	5	3	3.75		5	5	5	5	5		5	4	4	2	3.75		3	4	3	5	4	4
108002	3	3	3	0	2.25		5	5	4	4.66667		3	4	4	3	3.5		5	5	5	5	5		5	4	4	4	4.25		2	5	2	4	4	3.75
108003	4	4	3	0	2.75		2	3	3	2.66667		4	4	3	4	3.75		4	4	4	2	3.5		2	2	3	1	2		1	3	2	2	4	2.75
108004	3	1	4	1	2.25		5	5	5	5		5	5	5	3	4.5		5	5	5	5	5		4	3	3	4	3.5		2	5	2	3	4	3.5
108005	3	3	4	1	2.75		4	4	4	4		3	4	4	3	3.5		5	5	5	5	5		4	3	3	4	3.5		1	3	2	3	3	2.75
108006	3	4	4	1	3		5	5	5	5		5	4	4	4	4.25		5	5	5	5	5		4	3	3	4	3.5		2	5	1	5	5	4
108007	3	3	4	3	3.25		4	4	5	4.33333		4	5	5	4	4.5		4	5	5	4	4.5		4	5	5	5	4.75		2	4	3	4	4	3.75
108008	3	3	4	2	3		5	4	5	4.66667		4	4	4	3	3.75		5	5	5	5	5		5	5	5	4	4.75		3	3	4	4	4	3.75
108009	2	3	3	0	2		5	5	5	5		4	3	3	4	3.5		5	5	5	5	5		5	3	3	5	4		3	4	3	5	4	4
108010	3	3	3	0	2.25		5	4	5	4.66667		2	5	5	3	3.75		5	5	5	5	5		5	4	4	4	4.25		2	4	2	5	4	3.75
108011	2	3	3	0	2		5	4	5	4.66667		1	5	5	3	3.5		5	5	5	5	5		4	4	3	5	4		5	5	4	5	5	4.75
108012	2	3	3	0	2		5	5	4	4.66667		3	5	5	4	4.25		5	5	5	5	5		4	3	5	4	4		3	5	2	5	4	4
108013	3	4	4	1	3		2	4	4	3.33333		3	5	4	4	4		5	4	5	5	4.75		3	3	3	2	2.75		1	2	1	2	3	2
108014	4	4	4	1	3.25		5	3	5	4.33333		4	5	5	3	4.25		5	5	5	4	4.75		3	3	4	3	3.25		1	4	1	3	3	2.75
108015	3	4	4	1	3		3	3	5	3.66667		4	5	5	5	4.75		5	5	5	5	5		5	3	3	4	3.75		4	5	5	5	5	5
108016	2	3	3	0	2		4	5	4	4.33333		3	5	5	5	4.5		5	5	5	5	5		5	4	4	4	4.25		4	5	2	4	5	4
108017	2	3	4	0	2.25		5	5	5	5		4	5	5	3	4.25		5	5	5	4	4.75		4	3	3	4	3.5		2	3	2	4	5	3.5
108018	3	4	4	0	2.75		4	5	5	4.66667		4	5	2	3	3.5		5	5	5	5	5		4	4	4	5	4.25		2	4	1	5	5	3.75
108019	2	3	3	0	2		5	3	3	3.66667		2	4	4	3	3.25		5	5	5	5	5		4	3	3	4	3.5		2	4	2	3	5	3.5
108020	4	4	4	1	3.25		3	4	5	4		2	5	5	2	3.5		4	4	4	5	4.25		4	3	3	4	3.5		2	3	1	3	3	2.5
108023	3	1	3	1	2		5	5	5	5		4	4	5	3	4		5	5	5	4	4.75		5	3	3	4	3.75		4	3	2	4	4	3.25
108024	3	4	4	0	2.75		4	5	5	4.66667		2	5	5	1	3.25		5	5	5	5	5		4	4	4	5	4.25		2	3	2	5	5	3.75
108025	3	3	4	1	2.75		5	3	4	4		1	4	4	4	3.25		5	5	5	4	4.75		5	4	3	4	4		3	4	2	4	3	3.25
113003	3	3	2	2	2.5		2	2	5	3		4	5	4	3	4		4	4	4	4	4		4	3	5	2	3.5		2	4	1	3	3	2.75
113004	2	2	2	1	1.75		2	2	4	2.66667		4	4	4	4	4		4	4	5	4	4.25		4	3	4	2	3.25		3	3	2	4	4	3.25
113005	3	3	2	3	2.75		2	4	4	3.33333		4	4	4	3	3.75		4	4	4	3	3.75		4	4	5	3	4		2	4	2	4	3	3.25
113007	3	3	2	1	2.25		1	3	4	2.66667		4	5	4	4	4.25		4	4	4	4	4		4	3	4	3	3.5		3	4	2	3	3	3
113009	3	3	2	3	2.75		1	4	5	3.33333		4	5	4	4	4.25		4	4	4	4	4		4	3	4	2	3.25		3	4	3	3	3	3.25
113011	2	2	2	2	2		1	2	4	2.33333		4	4	4	4	4		4	4	4	4	4		4	3	4	3	3.5		3	4	2	3	3	3
113013	2	2	2	1	1.75		2	3	4	3		3	4	4	4	3.75		4	4	4	4	4		4	3	4	3	3.5		2	4	2	3	3	3
113014	3	3	2	1	2.25		1	4	5	3.33333		4	5	4	4	4.25		4	4	4	3	3.75		4	4	5	2	3.75		3	3	2	3	3	2.75
113018	3	3	2	1	2.25		2	4	4	3.33333		4	4	4	4	4		4	4	4	3	3.75		4	3	4	3	3.5		3	3	3	3	3	3
113020	3	3	2	1	2.25		2	4	4	3.33333		4	4	4	4	4		4	4	4	4	4		4	3	4	3	3.5		3	3	2	3	3	2.75
113023	3	3	2	1	2.25		3	3	2	2.66667		4	5	4	3	4		4	4	4	4	4		3	3	4	2	3		2	4	1	3	3	2.75
113025	2	2	2	2	2		2	4	4	3.33333		3	4	4	4	3.75		4	4	4	4	4		4	3	5	3	3.75		2	4	3	3	4	3.5
114019	4	4	4	4	4		2	2	3	2.33333		5	4	3	3	3.75		4	4	4	3	3.75		4	4	3	3	3.5		1	4	2	3	2	2.75
114023	3	4	4	4	3.75		4	3	4	3.66667		5	4	4	3	4		4	3	4	3	3.5		4	4	4	2	3.5		2	3	3	2	3	2.75
116001	3	3	1	2	2.25		4	4	4	4		5	5	5	5	5		5	5	5	5	5		1	5	5	3	3.5		5	5	5	5	5	5
116002	4	3	4	3	3.5		4	4	4	4		5	4	5	5	4.75		5	5	5	5	5		4	5	5	5	4.75		5	5	5	5	5	5
116003	4	2	4	4	3.5		4	4	4	4		4	5	5	5	4.75		5	5	5	5	5		5	4	5	5	4.75		4	5	5	5	5	5
116004	4	4	3	2	3.25		3	4	4	3.66667		5	3	5	5	4.5		5	5	5	5	5		2	3	4	4	3.25		5	5	5	5	5	5
116005	3	2	4	3	3		4	2	3	3		5	5	3	5	4.5		5	5	5	5	5		4	5	4	4	4.25		5	5	5	5	5	5
116006	3	4	2	2	2.75		4	3	4	3.66667		3	2	5	5	3.75		5	5	5	5	5		4	4	4	3	3.75		5	5	5	5	5	5
116007	3	3	4	3	3.25		3	4	4	3.66667		3	5	5	5	4.5		5	5	5	5	5		4	4	4	4	4		5	5	5	5	5	5
116008	4	4	3	4	3.75		3	4	4	3.66667		4	5	5	5	4.75		5	5	5	5	5		2	4	4	4	3.5		5	5	5	5	5	5
116009	3	2	4	2	2.75		2	2	3	2.33333		4	3	4	5	4		5	5	5	5	5		3	4	5	4	4		5	5	5	5	5	5
116010	4	4	4	1	3.25		3	4	4	3.66667		5	5	5	5	5		5	5	5	5	5		2	3	4	4	3.25		5	5	5	5	5	5
116011	4	4	3	2	3.25		2	4	5	3.66667		4	3	5	5	4.25		5	5	5	5	5		4	5	4	4	4.25		5	5	5	5	5	5
116012	2	2	1	2	1.75		4	2	4	3.33333		2	5	5	3	3.75		5	5	5	5	5		3	4	3	3	3.25		5	5	5	5	5	5
116013	1	2	1	2	1.5		4	4	4	4		4	1	2	5	3		5	5	5	5	5		4	5	5	5	4.75		5	5	5	5	5	5
116014	3	4	2	2	2.75		3	4	4	3.66667		5	4	4	5	4.5		5	5	5	5	5		4	4	5	4	4.25		5	5	5	5	5	5
116015	2	1	4	3	2.5		2	4	5	3.66667		4	4	5	5	4.5		5	5	5	5	5		4	5	4	4	4.25		5	5	5	5	5	5
116016	3	1	1	3	2		4	3	4	3.66667		3	2	2	4	2.75		5	5	5	5	5		4	4	3	2	3.25		5	5	5	5	5	5
116017	3	2	3	4	3		1	5	4	3.33333		5	5	4	5	4.75		5	5	5	5	5		4	5	4	4	4.25		5	5	5	5	5	5
116018	4	3	3	3	3.25		2	4	5	3.66667		5	4	5	5	4.75		5	5	5	5	5		4	4	1	3	3		5	5	5	5	5	5
116019	1	2	2	2	1.75		4	2	4	3.33333		5	5	5	5	5		5	5	5	5	5		4	3	4	3	3.5		5	5	5	5	5	5
116020	0	3	4	4	2.75		4	4	4	4		3	5	5	5	4.5		5	5	5	5	5		3	4	4	4	3.75		5	5	5	5	5	5
116021	4	3	4	2	3.25		5	3	5	4.33333		2	5	5	5	4.25		5	5	5	5	5		3	5	4	4	4		5	5	5	5	5	5
116022	2	3	3	3	2.75		4	3	4	3.66667		3	4	5	5	4.25		5	5	5	5	5		5	4	5	4	4.5		5	5	5	5	5	5
116023	4	3	2	2	2.75		4	4	4	4		5	5	5	5	5		5	5	5	5	5		4	4	5	3	4		5	5	5	5	5	5
116024	2	3	3	2	2.5		3	5	5	4.33333		2	5	5	5	4.25		5	5	5	5	5		4	4	4	4	4		5	5	5	5	5	5
116025	2	1	2	4	2.25		4	4	5	4.33333		2	2	5	5	3.5		5	5	5	5	5		4	4	4	4	4		5	5	5	5	5	5
118001	3	3	3	3	3		1	1	1	1		5	5	5	3	4.5		4	5	5	5	4.75		3	3	3	1	2.5		3	5	2	4	4	3.75
118002	3	3	3	2	2.75		1	1	1	1		5	4	5	4	4.5		5	4	4	4	4.25		4	5	5	4	4.5		3	3	3	3	4	3.25
118003	2	3	3	2	2.5		1	2	2	1.66667		5	4	4	4	4.25		4	4	4	3	3.75		5	5	4	4	4.5		2	3	3	3	3	3
118004	3	3	2	2	2.5		5	5	5	5		4	5	5	3	4.25		4	4	4	4	4		5	5	5	5	5		3	5	5	4	4	4.5
118005	3	3	3	2	2.75		4	4	4	4		4	5	3	3	3.75		4	4	4	4	4		4	4	4	3	3.75		3	3	3	4	4	3.5
118006	3	3	3	2	2.75		4	4	4	4		4	4	4	4	4		4	4	4	4	4		5	5	5	4	4.75		2	3	3	4	4	3.5
118007	3	3	3	2	2.75		5	5	5	5		4	5	5	3	4.25		5	5	5	4	4.75		5	5	5	5	5		5	4	5	5	4	4.5
118008	3	3	3	2	2.75		4	5	5	4.66667		4	5	5	4	4.5		4	5	5	5	4.75		5	5	5	4	4.75		4	4	3	4	4	3.75
118009	3	2	3	3	2.75		3	3	3	3		4	4	4	3	3.75		4	4	4	4	4		2	2	2	3	2.25		2	4	3	4	4	3.75
118010	3	3	3	3	3		4	4	4	4		4	4	3	3	3.5		5	5	5	5	5		5	5	5	5	5		4	3	3	3	3	3
118011	3	3	3	2	2.75		4	4	4	4		4	5	5	3	4.25		5	5	5	4	4.75		4	4	4	4	4		3	4	3	4	4	3.75
118012	3	3	3	2	2.75		3	3	3	3		4	5	5	4	4.5		4	4	4	4	4		4	4	4	3	3.75		4	4	4	4	4	4
118013	3	3	3	2	2.75		3	1	1	1.66667		5	4	4	3	4		4	4	4	4	4		4	4	4	3	3.75		3	3	3	4	4	3.5
118014	3	3	3	2	2.75		5	4	5	4.66667		4	5	5	3	4.25		4	4	4	5	4.25		5	5	5	5	5		3	3	3	4	4	3.5
118015	3	2	1	1	1.75		4	4	4	4		4	5	4	3	4		5	5	5	5	5		4	4	4	4	4		3	3	3	4	4	3.5
118016	2	2	2	2	2		4	3	4	3.66667		4	5	5	3	4.25		5	5	5	5	5		4	4	4	3	3.75		3	5	5	5	5	5
118017	2	2	3	2	2.25		4	3	3	3.33333		4	4	3	2	3.25		4	4	4	4	4		3	4	4	4	3.75		1	3	2	3	3	2.75
118018	2	2	3	2	2.25		3	3	4	3.33333		3	4	3	2	3		4	4	4	4	4		3	4	3	4	3.5		1	3	1	1	3	2
118019	3	3	3	2	2.75		4	4	5	4.33333		4	5	5	3	4.25		5	5	5	5	5		5	5	5	5	5		3	4	5	4	4	4.25
118020	3	3	3	3	3		5	5	4	4.66667		4	4	4	3	3.75		5	5	5	4	4.75		4	4	4	5	4.25		3	4	3	4	4	3.75
118021	3	2	3	2	2.5		3	2	3	2.66667		4	4	4	4	4		4	4	4	4	4		4	4	4	4	4		3	4	3	4	4	3.75
118022	2	2	2	2	2		2	2	3	2.33333		3	5	5	4	4.25		4	4	4	4	4		4	4	4	4	4		3	4	3	4	4	3.75
118023	2	3	3	2	2.5		1	3	2	2		5	5	5	4	4.75		4	4	4	4	4		4	4	4	4	4		3	4	3	4	4	3.75
118024	2	2	3	2	2.25		1	3	2	2		5	5	5	3	4.5		4	4	4	4	4		4	4	4	4	4		2	4	3	4	4	3.75
118025	3	3	3	3	3		4	4	4	4		4	5	5	3	4.25		5	5	5	5	5		4	4	4	3	3.75		3	5	3	4	4	4
120014	2	2	1	1	1.5		3	2	4	3		3	3	2	3	2.75		4	4	4	4	4		3	3	3	2	2.75		2	3	2	2	2	2.25
120017	2	2	1	1	1.5		3	3	3	3		3	3	3	3	3		4	4	4	4	4		2	3	3	3	2.75		3	2	1	4	4	2.75
121002	2	2	2	1	1.75		2	3	3	2.66667		3	2	2	2	2.25		3	3	3	3	3		3	3	3	2	2.75		3	3	4	4	3	3.5
121007	3	1	0	1	1.25		3	4	3	3.33333		3	3	2	3	2.75		2	3	2	3	2.5		4	2	2	3	2.75		4	3	2	2	3	2.5
121017	4	4	1	3	3		4	3	3	3.33333		4	5	3	5	4.25		5	5	1	1	3		2	2	3	1	2		2	3	2	3	4	3
121020	4	0	1	2	1.75		4	1	1	2		1	1	3	4	2.25		2	2	5	3	3		3	3	4	4	3.5		3	2	1	3	1	1.75
121021	0	0	1	4	1.25		5	3	3	3.66667		3	2	2	3	2.5		4	4	5	5	4.5		5	2	4	4	3.75		1	1	1	2	2	1.5
121023	2	2	2	2	2		4	4	3	3.66667		3	1	1	3	2		5	5	4	4	4.5		1	2	3	1	1.75		5	4	4	4	4	4
121025	1	1	1	2	1.25		4	3	5	4		3	5	5	3	4		3	4	4	5	4		3	3	4	1	2.75		3	5	5	5	5	5
123001	1	1	1	1	1		4	4	4	4		2	4	4	2	3		4	4	5	4	4.25		4	4	4	4	4		3	3	2	3	3	2.75
123003	2	2	2	2	2		4	5	4	4.33333		2	5	1	1	2.25		3	3	3	4	3.25		5	5	5	5	5		5	3	4	5	3	3.75
123004	2	2	3	1	2		5	3	4	4		4	4	4	3	3.75		3	3	4	3	3.25		4	4	4	4	4		3	4	4	3	5	4
123007	1	1	1	0	0.75		3	2	4	3		2	2	2	1	1.75		4	4	5	5	4.5		3	4	5	5	4.25		4	5	3	4	4	4
123008	2	1	1	1	1.25		4	4	4	4		3	3	4	2	3		4	3	3	3	3.25		4	4	4	4	4		2	3	2	3	4	3
123012	3	3	2	2	2.5		1	4	4	3		4	4	4	3	3.75		4	3	4	4	3.75		3	3	5	2	3.25		3	3	2	3	4	3
123013	2	2	2	1	1.75		2	3	4	3		3	4	4	4	3.75		3	4	4	4	3.75		4	3	4	3	3.5		2	4	2	3	3	3
123014	3	3	2	1	2.25		5	4	4	4.33333		4	5	4	4	4.25		4	4	4	3	3.75		4	4	5	3	4		3	3	2	3	3	2.75
123015	2	2	2	1	1.75		5	5	5	5		2	3	4	4	3.25		4	4	4	4	4		4	5	5	3	4.25		3	3	2	4	4	3.25
123016	3	3	2	1	2.25		5	4	4	4.33333		4	5	4	4	4.25		4	3	4	3	3.5		3	3	4	3	3.25		2	4	1	3	3	2.75
123017	3	3	2	2	2.5		5	3	4	4		3	4	4	4	3.75		4	4	4	4	4		4	4	4	3	3.75		3	4	2	3	3	3
123018	3	3	2	1	2.25		5	5	5	5		3	4	4	4	3.75		4	3	4	3	3.5		4	3	4	4	3.75		3	3	3	3	3	3
123019	2	2	2	3	2.25		4	5	5	4.66667		3	4	4	4	3.75		4	4	4	4	4		4	4	4	4	4		3	3	2	3	3	2.75
123020	3	3	2	1	2.25		5	4	4	4.33333		4	4	4	4	4		4	4	4	4	4		4	4	4	4	4		3	3	2	3	3	2.75
123023	3	3	2	1	2.25		3	3	2	2.66667		4	5	4	3	4		3	4	4	3	3.5		3	3	4	2	3		2	4	1	3	3	2.75
123024	2	2	2	3	2.25		3	4	4	3.66667		4	3	4	4	3.75		4	4	4	3	3.75		4	3	4	3	3.5		3	3	2	4	3	3
123025	2	2	2	2	2		2	4	4	3.33333		3	4	4	4	3.75		4	3	4	4	3.75		4	3	5	3	3.75		2	4	3	3	4	3.5
124001	1	1	1	1	1		4	4	4	4		2	4	4	2	3		4	4	5	4	4.25		4	4	4	4	4		3	3	2	3	3	2.75
124004	2	2	3	1	2		5	3	4	4		4	4	4	3	3.75		3	3	4	4	3.5		4	4	4	4	4		3	4	4	3	5	4
124005	3	2	2	2	2.25		5	4	4	4.33333		2	4	4	3	3.25		5	5	5	5	5		4	3	2	2	2.75		3	4	5	5	5	4.75
124007	1	1	1	0	0.75		3	2	4	3		2	2	2	1	1.75		4	4	5	5	4.5		3	4	5	5	4.25		4	5	3	4	4	4
124009	1	1	0	1	0.75		3	2	3	2.66667		2	2	3	1	2		3	3	4	4	3.5		4	5	5	4	4.5		2	2	3	3	3	2.75
124011	1	1	1	1	1		3	3	4	3.33333		2	3	3	3	2.75		4	4	4	4	4		4	4	4	3	3.75		3	4	3	3	3	3.25
124012	1	1	1	1	1		4	3	4	3.66667		3	4	3	3	3.25		4	3	3	4	3.5		5	4	4	4	4.25		3	4	3	4	4	3.75
124013	2	2	1	0	1.25		4	4	4	4		3	2	2	3	2.5		3	3	3	4	3.25		4	4	4	3	3.75		2	3	3	3	3	3
124014	2	2	2	0	1.5		4	4	5	4.33333		4	4	2	4	3.5		4	4	4	4	4		4	5	5	3	4.25		3	4	3	5	5	4.25
124015	1	1	0	0	0.5		3	2	3	2.66667		2	4	5	2	3.25		5	5	4	5	4.75		5	5	5	5	5		5	4	3	5	5	4.25
124016	3	3	2	2	2.5		5	5	3	4.33333		3	4	4	3	3.5		4	5	5	5	4.75		4	4	4	3	3.75		2	4	3	4	4	3.75
124018	1	1	0	0	0.5		5	5	5	5		2	3	3	3	2.75		3	3	4	4	3.5		4	5	5	3	4.25		3	4	2	3	3	3
124019	3	3	2	2	2.5		5	4	4	4.33333		4	4	4	2	3.5		5	5	4	4	4.5		3	3	4	3	3.25		3	3	2	3	4	3
124020	1	1	0	0	0.5		5	3	4	4		3	5	5	2	3.75		3	4	4	5	4		4	4	4	3	3.75		3	4	5	4	4	4.25
124023	2	2	1	1	1.5		5	4	4	4.33333		4	4	4	2	3.5		4	5	5	5	4.75		4	4	4	4	4		4	4	5	5	4	4.5
124024	1	1	0	0	0.5		2	2	3	2.33333		2	3	4	1	2.5		3	4	4	3	3.5		4	2	4	3	3.25		2	4	4	4	4	4
124025	2	2	2	0	1.5		5	4	4	4.33333		3	4	5	2	3.5		4	4	4	4	4		5	5	5	4	4.75		4	5	5	5	5	5
127018	3	2	3	2	2.5		3	3	3	3		4	4	4	4	4		3	4	3	3	3.25		4	4	4	3	3.75		3	3	2	2	3	2.5
128001	1	1	2	2	1.5		4	3	3	3.33333		4	3	3	2	3		4	4	4	3	3.75		2	2	2	4	2.5		2	2	2	2	2	2
128002	2	2	2	2	2		4	4	4	4		3	4	4	3	3.5		4	4	4	5	4.25		3	3	3	4	3.25		1	2	2	3	2	2.25
128003	2	3	3	2	2.5		4	4	4	4		3	4	3	2	3		3	4	3	4	3.5		4	4	3	4	3.75		3	3	3	3	3	3
128004	2	3	3	3	2.75		4	4	4	4		3	3	2	3	2.75		3	3	3	3	3		4	3	4	4	3.75		1	2	1	1	3	1.75
128005	3	3	3	2	2.75		4	4	4	4		4	1	1	1	1.75		5	5	5	4	4.75		3	3	3	3	3		2	3	2	3	3	2.75
128006	2	2	3	2	2.25		4	4	4	4		3	4	3	3	3.25		4	4	3	4	3.75		4	3	3	3	3.25		1	3	3	4	3	3.25
128007	2	3	2	2	2.25		4	3	3	3.33333		4	4	3	2	3.25		4	4	3	4	3.75		4	3	3	5	3.75		1	4	3	4	3	3.5
128008	2	3	2	2	2.25		4	4	4	4		3	4	3	2	3		4	4	4	4	4		4	3	4	4	3.75		1	4	2	4	3	3.25
128009	3	3	3	3	3		3	3	3	3		4	3	3	1	2.75		4	4	4	3	3.75		1	1	1	4	1.75		2	2	2	2	3	2.25
128010	2	3	3	3	2.75		4	4	3	3.66667		3	3	3	2	2.75		4	3	4	3	3.5		4	3	3	4	3.5		1	3	2	3	3	2.75
128011	2	2	3	3	2.5		4	4	4	4		3	3	2	2	2.5		3	4	3	3	3.25		4	3	3	4	3.5		2	3	1	2	3	2.25
128012	2	3	3	2	2.5		4	3	4	3.66667		3	3	2	3	2.75		3	3	4	3	3.25		4	3	3	4	3.5		1	2	3	3	3	2.75
128013	2	3	2	3	2.5		3	3	4	3.33333		3	4	4	3	3.5		5	5	5	5	5		3	3	2	3	2.75		1	3	2	3	4	3
128014	2	3	3	2	2.5		4	3	4	3.66667		3	4	2	2	2.75		3	3	4	3	3.25		4	3	3	4	3.5		1	3	2	3	2	2.5
128015	3	4	4	3	3.5		5	4	4	4.33333		5	5	4	4	4.5		5	5	5	5	5		5	5	5	4	4.75		3	4	3	4	5	4
128016	2	2	3	3	2.5		3	3	3	3		3	3	3	2	2.75		3	4	4	3	3.5		4	3	3	4	3.5		1	2	3	3	3	2.75
128017	2	3	2	3	2.5		4	3	4	3.66667		3	4	3	2	3		4	4	4	4	4		4	3	3	4	3.5		2	3	2	4	3	3
128018	1	2	2	2	1.75		3	3	4	3.33333		3	3	2	2	2.5		3	3	4	3	3.25		4	3	3	2	3		2	3	3	3	3	3
128019	2	2	3	2	2.25		4	3	4	3.66667		4	4	3	2	3.25		5	4	4	4	4.25		4	3	3	4	3.5		1	4	3	4	3	3.5
128020	2	3	2	2	2.25		4	3	4	3.66667		4	4	3	3	3.5		5	5	3	4	4.25		2	2	2	5	2.75		2	3	2	3	4	3
128021	2	3	3	3	2.75		4	4	4	4		4	4	3	2	3.25		4	4	4	4	4		3	3	3	4	3.25		2	3	3	4	3	3.25
128022	2	3	3	3	2.75		3	3	4	3.33333		4	4	3	2	3.25		4	4	5	4	4.25		4	3	3	4	3.5		1	3	3	4	3	3.25
128023	1	2	2	2	1.75		4	4	4	4		3	4	3	2	3		5	5	5	4	4.75		3	3	2	4	3		1	3	2	3	4	3
128024	3	3	3	2	2.75		4	4	4	4		4	4	4	3	3.75		5	5	5	5	5		5	5	5	4	4.75		4	5	5	5	5	5
128025	3	3	3	2	2.75		5	4	4	4.33333		4	4	4	3	3.75		4	4	4	4	4		5	5	5	5	5		3	3	4	4	4	3.75
128026	2	3	2	3	2.5		4	4	4	4		4	4	4	2	3.5		5	4	4	4	4.25		4	3	3	4	3.5		3	3	1	2	3	2.25
129001	2	2	2	2	2		3	4	4	3.66667		4	3	2	3	3		4	3	3	3	3.25		3	4	3	4	3.5		2	2	2	2	2	2
129002	2	2	2	2	2		4	4	4	4		4	3	3	2	3		3	3	4	4	3.5		3	3	2	3	2.75		3	3	2	3	3	2.75
129003	1	1	2	2	1.5		2	3	4	3		2	3	3	2	2.5		4	3	3	4	3.5		2	2	2	4	2.5		2	4	2	3	2	2.75
129004	2	2	3	2	2.25		3	3	4	3.33333		3	2	2	2	2.25		3	3	3	3	3		2	3	2	2	2.25		2	2	1	2	2	1.75
129005	2	2	2	2	2		3	3	4	3.33333		3	4	3	2	3		4	4	4	4	4		2	2	2	4	2.5		2	4	2	3	3	3
129006	2	3	3	2	2.5		3	3	4	3.33333		3	4	3	2	3		4	4	4	4	4		2	2	2	4	2.5		2	4	3	3	3	3.25
129007	3	3	3	3	3		5	4	4	4.33333		4	5	4	4	4.25		5	5	5	4	4.75		4	4	4	4	4		4	5	3	4	4	4
129008	1	2	2	2	1.75		4	3	3	3.33333		3	2	2	2	2.25		3	3	3	3	3		2	2	2	4	2.5		2	2	2	2	2	2
129009	3	3	2	3	2.75		4	4	4	4		4	3	3	3	3.25		3	3	2	3	2.75		3	3	3	2	2.75		2	3	2	3	2	2.5
129010	3	3	3	3	3		4	4	4	4		4	3	3	2	3		3	3	4	3	3.25		3	3	3	3	3		2	3	2	3	3	2.75
129011	2	2	2	1	1.75		4	2	3	3		2	3	4	2	2.75		3	3	4	4	3.5		2	2	2	4	2.5		2	3	2	2	2	2.25
129012	3	2	3	3	2.75		4	4	4	4		4	3	3	3	3.25		3	3	3	3	3		3	3	3	2	2.75		2	2	2	2	3	2.25
129013	3	3	3	3	3		4	4	4	4		4	4	4	3	3.75		3	3	3	2	2.75		2	3	3	2	2.5		2	2	2	2	3	2.25
129014	3	3	2	2	2.5		3	3	3	3		3	4	4	3	3.5		4	3	4	4	3.75		2	2	2	2	2		2	3	2	3	2	2.5
129015	1	1	2	1	1.25		4	3	3	3.33333		3	4	4	3	3.5		4	3	4	4	3.75		3	3	3	3	3		2	3	2	2	2	2.25
129016	3	2	2	2	2.25		4	3	3	3.33333		2	3	2	2	2.25		3	3	3	3	3		2	2	2	3	2.25		2	2	2	2	2	2
129017	2	3	3	3	2.75		4	4	4	4		4	4	4	3	3.75		4	3	3	4	3.5		2	2	2	4	2.5		2	3	3	3	4	3.25
129018	2	2	2	2	2		3	4	4	3.66667		3	3	3	3	3		3	4	3	3	3.25		3	3	3	4	3.25		2	2	2	3	3	2.5
129019	1	2	2	2	1.75		3	4	4	3.66667		4	3	3	2	3		3	3	3	3	3		3	3	3	2	2.75		2	2	2	2	2	2
129020	1	2	2	2	1.75		4	4	4	4		3	2	2	2	2.25		3	3	3	2	2.75		3	3	2	2	2.5		2	2	2	2	2	2
129021	1	1	2	2	1.5		4	2	2	2.66667		2	3	3	3	2.75		3	2	2	2	2.25		2	2	2	4	2.5		2	2	2	1	3	2
129022	2	2	3	3	2.5		4	4	4	4		3	4	4	5	4		4	3	4	4	3.75		4	3	2	2	2.75		2	3	3	3	3	3
129023	2	2	1	2	1.75		4	4	4	4		3	3	3	3	3		3	3	3	3	3		3	4	2	2	2.75		2	2	2	2	2	2
129024	3	3	3	3	3		2	4	4	3.33333		4	4	4	2	3.5		3	4	4	4	3.75		3	3	2	2	2.5		2	3	2	2	4	2.75
129025	3	3	3	3	3		4	3	4	3.66667		3	4	4	2	3.25		3	4	4	4	3.75		3	3	2	2	2.5		2	3	2	3	3	2.75
129026	3	3	3	3	3		2	4	4	3.33333		4	4	4	3	3.75		4	4	4	4	4		4	3	2	2	2.75		3	3	3	4	4	3.5
201004	1	1	1	0	0.75		2	3	3	2.66667		4	5	2	2	3.25		4	3	4	4	3.75		2	3	4	4	3.25		1	3	2	3	3	2.75
201007	1	1	2	2	1.5		4	4	4	4		4	5	4	3	4		5	5	5	4	4.75		4	4	4	3	3.75		1	4	3	4	4	3.75
201008	1	2	2	2	1.75		3	3	3	3		3	3	2	3	2.75		4	3	3	4	3.5		4	4	3	4	3.75		1	2	2	2	2	2
201012	1	2	1	2	1.5		3	3	3	3		4	4	4	4	4		4	4	3	3	3.5		4	4	4	4	4		2	4	2	3	4	3.25
201014	1	1	1	1	1		4	3	4	3.66667		2	1	1	2	1.5		4	3	2	3	3		5	5	5	4	4.75		1	1	1	1	2	1.25
201020	1	1	1	2	1.25		5	3	3	3.66667		4	5	2	2	3.25		5	5	5	5	5		5	5	5	5	5		2	4	3	4	5	4
201021	1	2	1	2	1.5		4	4	4	4		4	4	4	2	3.5		5	5	5	5	5		5	5	5	4	4.75		4	5	4	5	5	4.75
201023	1	1	1	2	1.25		5	5	4	4.66667		4	4	2	2	3		5	5	5	5	5		5	5	5	4	4.75		2	5	3	5	5	4.5
201024	1	1	1	2	1.25		4	3	3	3.33333		2	5	4	2	3.25		5	5	5	4	4.75		5	4	4	4	4.25		2	4	3	4	5	4
209018	1	1	2	2	1.5		4	1	2	2.33333		1	4	4	2	2.75		4	4	4	5	4.25		3	5	4	4	4		2	4	2	3	3	3
209024	2	2	3	2	2.25		3	4	3	3.33333		4	5	4	2	3.75		4	4	4	4	4		4	3	4	4	3.75		2	3	3	3	3	3
Note
AEC-1	average value
Val-1	average value
AER-1	average value
EPN-1	average value
Exp-1	average value
IPB-1	average value

## Sheet: 兼容性报表
	张家界旅游发展与空间差异毕业调研问卷-2015级输入.xls 兼容性报表
	运行时间: 2019/1/19 23:37
	如果工作簿以早期的文件格式保存或在早期版本的 Microsoft Excel 中打开，将无法使用下列功能。
	轻微保真损失			发生次数	版本
	所选文件格式不支持此工作簿中某些单元格或样式包含的格式。这些格式将被转换为最相近的可用格式。			5	Excel 97-2003
